# Supplementary material for: Role of Galactosylceramide Metabolism in Satellite Glial Cell Dysfunction and Neuron–Glia Interactions in Painful Diabetic Peripheral Neuropathy
Source: Cells. 2025 Mar 7;14(6):393. doi: 10.3390/cells14060393 (PMC11940725; doi:10.3390/cells14060393)
Supplement: Supplementary file 1 [file cells-14-00393-s001.zip]

Archive with 3 entries (3 files):
- Supplementary Figrue.pdf
- Table S1.xlsx
- Table S2.xlsx
