# Supplementary material for: Role of Galactosylceramide Metabolism in Satellite Glial Cell Dysfunction and Neuron–Glia Interactions in Painful Diabetic Peripheral Neuropathy
Source: Cells. 2025 Mar 7;14(6):393. doi: 10.3390/cells14060393 (PMC11940725; doi:10.3390/cells14060393)
Supplement: Supplementary file 1 [file cells-14-00393-s001.zip › Table S1.xlsx]

## Sheet: Supplementary Table 1
Table S1. Detailed cell marker
Gene	Cell Type
PTPRC	Mast
CD3D	Mast
CD3E	Mast
CD4	Mast
CD8A	Mast
CD19	Mast
CD79A	Mast
MS4A1	Mast
IGHG1	Mast
MZB1	Mast
SDC1	Mast
CD68	Mast
CD163	Mast
CD14	Mast
TPSAB1	Mast
TPSB2	Mast
RCVRN	Macrophage
FPR1	Macrophage
ITGAM	Macrophage
C1QA	Macrophage
C1QB	Macrophage
S100A9	Monocytes
S100A8	Monocytes
MMP19	Monocytes
FCGR3A	DC3
LAMP3	DC3
IDO1	DC3
IDO2	DC3
CD1E	DC2
CD1C	DC2
KLRB1	NK
NCR1	NK
FGFBP2	NK
FCG3RA	NK
CX3CR1	NK
GZMB	NK
FGF7	Fibroblasts
MME	Fibroblasts
ACTA2	Fibroblasts
CD86	MacrophageM1
TSPO	MacrophageM1
CD163	MacrophageM2
MKI67	Endothelial
TOP2A	Endothelial
PECAM1	Endothelial
VWF	Endothelial
EPCAM	epi
KRT19	epi
KRT7	epi
FYXD2	cholangiocytes
TM4SF4	cholangiocytes
ANXA4	cholangiocytes
APOC3	hepatocytes
FABP1	hepatocytes
APOA1	hepatocytes
EGFR	Cancercells
CD3D	T
CD3E	T
CD19	B
CD79A	B
CD79B	B
MS4A1	B
CD20	B
CST3	Monocytes
LYZ	Monocytes
Fabp7	SGC
Top2a	PSGC
Mpz	Schwann cells
Lyz2	Microglia
Cldn5	VEC
Tpm2	VSMC
Rbfox3	Neurons
Map2	Neurons
Tubb3	Neurons
Gap43	Neurons
Dcn	Fibroblasts
