# Supplementary material for: Role of Galactosylceramide Metabolism in Satellite Glial Cell Dysfunction and Neuron–Glia Interactions in Painful Diabetic Peripheral Neuropathy
Source: Cells. 2025 Mar 7;14(6):393. doi: 10.3390/cells14060393 (PMC11940725; doi:10.3390/cells14060393)
Supplement: Supplementary file 1 [file cells-14-00393-s001.zip › Table S2.xlsx]

## Sheet: Sheet1
Table S2. Detailed GalCer concentrations in LC-MS/MS
Weight (mg)	Sample	Dilution Factor	Volume (μL)	Test items	Liquid phase data (ng)	Content (mg/kg)	Content (%)
2.66	C080501/non-MA-6DRG	1	1	GalCer	357.324	134332	13.4332
1.63	C080502/non-MA-6DRG	1	1	GalCer	207.952	127578	12.7578
2.42	C080503/non-MA-6DRG	1	1	GalCer	319.472	132013	13.2013
2.84	C080504/non-MA-15DRG	1	1	GalCer	356.642	125578	12.5578
1.92	C080505/non-MA-15DRG	1	1	GalCer	228.468	118994	11.8994
1.75	C080506/MA-1DRG	1	1	GalCer	112.899	64513.7	6.45137
2.84	C080507/MA-10DRG	1	1	GalCer	127.273	44814.4	4.48144
1.49	C080508/MA-18DRG	1	1	GalCer	123.962	83196	8.3196
1.76	C080509/MA-19DRG	1	1	GalCer	140.036	79565.9	7.95659
1.85	C080510/MA-20DRG	1	1	GalCer	118.137	63857.8	6.38578
1.28	C080511/Control-3DRG	1	1	GalCer	148.258	115827	11.5827
1.22	C080512/Control-3DRG	1	1	GalCer	153.514	125831	12.5831
1.16	C080513/Control-3DRG	1	1	GalCer	144.847	124868	12.4868
1.37	C080514/Control-3DRG	1	1	GalCer	153.519	112058	11.2058
1.22	C080515/Control-3DRG	1	1	GalCer	154.246	126431	12.6431
Experimental procedure: Weigh an appropriate amount of sample, add 1 ml of chloroform, sonicate for 20 minutes, and filter through a 0.22 μm filter membrane before loading onto the machine.
Instrument parameters: Instrument: Shimadzu 8050 LC-MS/MS Column model: Shim-pack GIST-HP 2.1*100mm 1.9μm Amide Detection time: 12min Flow rate: 0.2mL/min Column oven temperature: 40°C Mobile phase: Water: methanol gradient elution
